# Supplementary material for: Exposure to natural hazard events unassociated with policy change for improved disaster risk reduction
Source: Nat Commun. 2021 Jan 8;12:193. doi: 10.1038/s41467-020-20435-2 (PMC7794299; doi:10.1038/s41467-020-20435-2)
Supplement: Supplementary file 4 — Source Data [file 41467_2020_20435_MOESM4_ESM.xlsx]

## Sheet: Sheet1
Source Data for paper:
Nohrstedt, D., Mazzoleni, M., Parker, C. and DiBaldassarre, G. (2019). Exposure to natural hazard events unassociated with policy change for improved disaster risk reduction
Description: country-level data for natural hazard event severity (fatalities, affected people, economic losses), frequency (number of events), and policy change (average PFA changes). Measures of hazard event severity and frequency are normalized against the 30yr baseline; values <=1 imply that hazard events were less or equally frequent and severe in the period 2007-2011 compared to the long-te…
Country	Country code	Fatalities	Affected people	Economic losses	Number of events	Average PFA change
Algeria	DZA	0.24	0.62	0.48	1.16	0.36
Argentina	ARG	1.16	1.17	0.18	0.84	0.33
Australia	AUS	2.04	2.34	2.07	0.92	0
Bangladesh	BGD	1.52	1	0.91	0.73	0.39
Barbados	BRB	NaN	0.93	NaN	1	0.08
Bhutan	BTN	0.14	1.43	NaN	1	0.54
Bolivia	BOL	0.96	1.33	1.71	0.94	0.5
Botswana	BWA	0.01	0.06	NaN	1.09	-0.3
Brazil	BRA	1.57	1.52	1.32	1.14	-1.3
Bulgaria	BGR	0.63	0.17	0.03	0.98	0.24
Burkina Faso	BFA	0.63	1.74	1	1	0.36
Burundi	BDI	0.17	0.21	NaN	0.8	0.59
Cabo Verde	CPV	1	0.61	NaN	1	0.35
Canada	CAN	0.5	1.19	2.24	0.89	0.05
Chile	CHL	2.32	1.98	2.47	1.01	0.85
Colombia	COL	1.15	1.79	1.33	0.97	0.35
Costa Rica	CRI	1.68	1.99	2.15	1.14	0.48
Croatia	HRV	0.08	1.01	0.58	1.46	-0.03
Cuba	CUB	0.73	0.24	1.89	1.36	-0.15
Czech Republic	CZE	0.17	0.14	0.38	1.04	0.28
Côte d’Ivoire	CIV	0.47	1.44	NaN	0.78	0.09
Dominican Republic	DOM	0.63	1.3	0.97	1.13	0.83
Ecuador	ECU	0.55	0.92	2.54	0.84	0.72
Egypt	EGY	1.78	2.25	NaN	1.09	0
Fiji	FJI	0.76	1.2	1.24	1.17	0.65
France	FRA	0.02	3.05	1.35	0.88	-0.11
Georgia	GEO	1.5	0.05	NaN	0.89	0.19
Germany	DEU	0.01	0	1.07	0.97	0.03
Ghana	GHA	1.36	1.29	NaN	0.98	0.47
Guatemala	GTM	0.39	1.68	1.46	1.1	0.48
Guinea-Bissau	GNB	0.89	0.83	NaN	1	0.83
Honduras	HND	1.32	0.97	1.18	0.91	-0.27
India	IND	0.37	0.38	0.8	0.95	0.41
Indonesia	IDN	0.05	1.13	1.2	1.15	0.42
Italy	ITA	0.04	1.11	0.53	0.87	0.08
Jamaica	JAM	1.51	0.31	1.01	1.08	0
Japan	JPN	2	0.74	2.47	0.79	0
Kazakhstan	KAZ	0.93	1.38	1.6	1.21	0.28
Kenya	KEN	1.04	1.35	NaN	0.96	-1.15
Republic of Korea	KOR	0.73	0.45	0.07	0.78	0.53
Kyrgyzstan	KGZ	2.48	2.17	0.14	0.95	0.59
Laos	LAO	0.92	1	1.98	0.98	0.62
Lebanon	LBN	1	0	NaN	1	0.33
Lesotho	LSO	1.42	1.24	NaN	0.97	-0.22
Madagascar	MDG	0.49	1.16	1	0.98	-0.3
Malawi	MWI	0.26	0.23	NaN	1.08	0.12
Malaysia	MYS	1.68	1.45	3.22	0.83	0
Maldives	MDV	0.08	0.15	NaN	1	0.08
Mali	MLI	0.85	1.78	NaN	1.04	0.2
Marshall Islands	MHL	NaN	1.47	NaN	1	0.03
Mauritius	MUS	0.8	NaN	NaN	1	0.54
Mexico	MEX	0.93	1.36	1.09	1.06	-0.61
Mongolia	MNG	1.38	0.75	0.87	0.83	0.33
Morocco	MAR	0.41	2.15	0.28	1.33	0.35
Mozambique	MOZ	0.76	0.47	0.6	0.88	0.69
Nepal	NPL	0.8	1.12	1.14	1.1	0.46
New Zealand	NZL	2.9	2.96	4.89	1.16	0.05
Nigeria	NGA	1.58	2.11	2.21	0.76	0
Norway	NOR	1	0.44	NaN	1	0.06
Pakistan	PAK	0.17	1.93	1.17	1.23	0.2
Palestine	PSE	NaN	1	NaN	1	0.08
Panama	PAN	1.63	1.46	2.13	1.2	0.22
Paraguay	PRY	1.03	1.01	1	1.08	0.48
Peru	PER	1.28	0.84	2	0.96	0.68
Philippines	PHL	1.04	1.35	1.93	1.24	0.72
Poland	POL	0.82	1.68	1.24	1.01	0.16
Portugal	PRT	0.06	0.02	0.64	1	-0.07
Romania	ROU	1.28	0.38	2.11	0.89	-0.31
Samoa	WSM	2.81	1	1.98	1	0.48
Senegal	SEN	0.18	1.49	NaN	1.02	0.17
Sri Lanka	LKA	0.04	1.04	0.72	1.35	0.22
Eswatini	SWZ	0.17	0.66	NaN	1	1.55
Switzerland	CHE	0.01	0.06	0.76	1.04	0.13
Tanzania	TZA	2.1	0.54	NaN	1.18	0.13
Thailand	THA	0.35	1.88	3.81	0.9	-0.15
North Macedonia	MKD	0.15	4.05	NaN	0.92	0.07
Togo	TGO	0.43	1.77	NaN	0.97	-1.21
Turkey	TUR	2.04	0.35	3.16	0.95	0.55
Turks and Caicos Islands	TCA	1	1.76	1	1.5	0.38
United Kingdom	GBR	0.23	2.18	1	0.8	-0.15
United States	USA	0.93	1.92	0.89	0.98	0.07
Uruguay	URY	0.61	4.85	1.29	1.16	0.13
Vanuatu	VUT	NaN	0.96	NaN	0.98	0.58
Vietnam	VNM	0.92	1.07	1.75	1.05	-0.08
Yemen	YEM	1.15	2.18	1	0.97	-0.47
